# Supplementary material for: Effectiveness of Pain Neuroscience Education in Reducing Pain, Disability, Kinesiophobia, and Catastrophizing in Patients with Chronic Low Back Pain: A Systematic Review and Meta-Analysis
Source: Med Sci (Basel). 2025 Nov 27;13(4):290. doi: 10.3390/medsci13040290 (PMC12734988; doi:10.3390/medsci13040290)
Supplement: Supplementary file 1 [file medsci-13-00290-s001.zip]

Archive with 1 entries (1 files):
- medsci-3950280-supplementary.pdf
